# Supplementary material for: High‐resolution metabolomic profiling of Alzheimer’s disease in plasma
Source: Ann Clin Transl Neurol. 2019 Dec 11;7(1):36–45. doi: 10.1002/acn3.50956 (PMC6952314; doi:10.1002/acn3.50956)
Supplement: Supplementary file 1 — Table S1. Metabolites associated with AD dementia in Studies 1 and 2 with P < 0.20 and consistent direction of association. [file ACN3-7-36-s001.xlsx]

## Sheet: aftMWAS_full
Metabolites associated with AD dementia in Studies 1 and 2 with p < 0.20 and consistent direction of association
Study 1						Study 2						Meta-analysis
m/z	Time (sec)	Estimate	Standard error	p-value	FDR	m/z	Time (sec)	Estimate	Standard error	p-value	FDR	Estimate	Standard error	95% CI, lower	95% CI, upper	p-value	FDR
251.175	73.1	1.2	0.26	3.02e-06	0.01	251.175	56.8	0.87	0.35	0.01	0.99	1.08	0.21	0.68	1.49	1.63e-07	0.000158
129.066	89.5	0.22	0.11	0.04	0.3	129.066	88.3	0.31	0.13	0.02	0.99	0.25	0.08	0.09	0.41	0.00183	0.07
246.955	125.6	0.41	0.17	0.02	0.22	246.955	128.5	0.38	0.21	0.07	0.99	0.4	0.14	0.14	0.67	0.00303	0.08
349.151	86.7	-0.59	0.31	0.06	0.38	349.152	73.7	-0.89	0.5	0.07	0.99	-0.68	0.27	-1.2	-0.16	0.01	0.18
210.05	80.3	-0.09	0.05	0.05	0.33	210.05	55.4	-0.52	0.31	0.09	0.99	-0.1	0.05	-0.19	-0.01	0.03	0.31
148.116	131	-0.1	0.06	0.08	0.44	148.116	129.2	-0.16	0.11	0.15	0.99	-0.11	0.05	-0.21	-0.01	0.03	0.31
360.838	64.7	0.05	0.02	0.05	0.35	360.84	62.5	0.26	0.16	0.1	0.99	0.05	0.02	0	0.1	0.03	0.32
225.196	538.9	-0.09	0.05	0.1	0.49	225.196	511.2	-0.19	0.13	0.14	0.99	-0.1	0.05	-0.2	-0.01	0.04	0.36
150.977	67.2	0.17	0.12	0.15	0.56	150.977	58.2	0.24	0.19	0.19	0.99	0.19	0.1	0	0.38	0.06	0.44
124.061	124.6	0.5	0.32	0.12	0.51	124.061	124	0.19	0.15	0.2	0.99	0.25	0.13	-0.02	0.51	0.07	0.45
405.046	169.2	0.22	0.16	0.17	0.58	405.047	153.8	0.1	0.08	0.19	0.99	0.12	0.07	-0.01	0.26	0.08	0.48
153.023	79	0.03	0.02	0.16	0.56	153.023	65.9	0.16	0.1	0.1	0.99	0.04	0.02	0	0.08	0.08	0.5
256.812	79.2	0.06	0.05	0.16	0.56	256.813	58.3	0.29	0.2	0.15	0.99	0.08	0.04	-0.01	0.16	0.09	0.51
848.538	60.3	0.08	0.06	0.15	0.56	848.538	52.5	0.49	0.37	0.18	0.99	0.09	0.06	-0.02	0.2	0.11	0.56
